# Supplementary material for: Pathological structural conversion of α-synuclein at the mitochondria induces neuronal toxicity
Source: Nat Neurosci. 2022 Aug 30;25(9):1134–48. doi: 10.1038/s41593-022-01140-3 (PMC9448679; doi:10.1038/s41593-022-01140-3)
Supplement: Supplementary file 3 — Detailed statistics for the main figures and the extended data [file 41593_2022_1140_MOESM3_ESM.xlsx]

## Sheet: Statistical info.
Figures		Statistical Test	t or F value	One tailed or two tailed?	P value	If there is signifance, where the signifciance occurred (multiple comparison)?
Fig.1	bii	One-way ANOVA Tukey's HSD Post Hoc test at 0.05 signifance level	F(2, 6) = 9.454		p = 0.013	3 hrs vs 24 hrs (p = 0.0319) or 72 hrs (p = 0.0162)
	cii	One-way ANOVA Tukey's HSD Post Hoc test at 0.05 signifance level	F(2, 6) = 16.814		p = 0.00347	3 hrs vs 72 hrs (p = 0.0286) vs 72 hrs (p = 0.0286)
	di	two-way ANOVA Tukey's HSD Post Hoc test at 0.05 signifance level	Mutant; F(3, 25) = 21.493		Mutant; p = 4.22E-7	A53T vs WT (p = 0.0162) or A30P (p = 6.42E-7) or E46K (p = 01.79E-5)
			Time F(2, 25) = 37.722		Time; p = 2.81E-8
	dii	Two-way ANOVA Tukey's HSD Post Hoc test at 0.05 signifance level	Mutant; F(3, 25) = 8.168		Mutant; p = 5.85E-4	A53T vs A30P (p = 0.00378) or E46K (p = 0.00603).
			Time; F(2, 25) = 7.531		Time; p = 0.00275	3 hrs vs 24 hrs (p = 0.0491) or vs 72 hrs (p = 0.00326)
	f	Two-way ANOVA Ktkey's HSD Post Hoc test	Mutant; F(3,26) = 0.08634		p = 0.9669
			Time; F(2, 26) = 38.956		p = 1.50E-8	72 hrs vs 3 hrs (p = 0) or 24 hrs (p = 3.12E-6)
Fig.2	bii	One-way ANOVA Tukey's HSD Post Hoc test at 0.05 signifance level	F(2, 9) = 12.5969		p = 0.00246	3 hrs vs 7 days:(p =0.002), 24 hrs vs 7 days (p = 0.0316)
Fig.4	aii	One-way ANOVA Tukey's HSD Post Hoc test at 0.05 signifance level	F(2, 11) = 28.006,		p = 4.82E-5,	T0 vs day (p = 1.75E-4), day 1 vs day 5 (p = 1.16E-4)
	bi	Two sample t-test (equal variance assumed)	t = 5.021	two tailed	p = 7.17E-4
Fig.5	cii	Two sample t-test (equal variance assumed)	t = 4.542	two tailed	p = 0.00392
	diii	Two sample t-test (equal variance assumed)	t = -14.656 (WT), t = 2.394 (A53T)	two tailed	p = 1.260 (WT), p = 0.0747 (A53T)
	eiii	One-way ANOVA Tukey's HSD Post Hoc test at 0.05 signifance level	F(2, 7) = 10.761	one tailed	p = 0.00732	Untreated vs WT (p = 0.0441) or A53T ( p = 0.00619)
	fii	Two sample t-test (equal variance assumed)	t = -8.71	two tailed	p = 5.012E-7
	fiii	Two sample t-test (equal variance assumed)	t = 81.9 (DPI), 12.4 (AEBSF), 4.22 (Allop)	two tailed	p = 2.603E-5 (DPI), 2.423E-4 (AEBSF), 0.0133 (Allop)
			t = 13.6 (Trolox), 18.5 (MitoQ)		p = 1.64E-4 (Trolox), 4.94E-5 (MitoQ)
			t = 23.1 (Mito-T), 29.6 (LowFCCP)		p = 2.065E-5 (Mito-T), 7.71E-6 (LowFCCP)
	giii	Two sample t-test (equal variance assumed)	t = -6.083	two tailed	p = 2.817
Fig.6	aiv	Two sample t-test (equal variance assumed)	t = 2.53	two tailed	p = 0.0319
	biv	Two sample t-test (equal variance assumed)	t = 5.57	two tailed	p = 7.38E-6
	civ	Two sample t-test (equal variance assumed)	t = -3.61	two tailed	p = 0.00163
	dii	One-way ANOVA Tukey's HSD Post Hoc test at 0.05 signifance level	F(2, 8) = 7.78		p = 0.0132
	diii	One-way ANOVA Tukey's HSD Post Hoc test at 0.05 signifance level	F(2, 8) = 12.8		p = 0.00318
	div	One-way ANOVA Tukey's HSD Post Hoc test at 0.05 signifance level	F(2, 8) = 4.93		p = 0.0402
	eiii	Two-way ANOVA Tukey's HSD Post Hoc test at 0.05 signifance level	Mutant; F(3, 30) = 4.28		Mutant; p = 0.0125	A53T vs WT(p = 0.0246) or E46K (p = 0.017)
			Time; F(2, 30) = 7.55		Time; p = 0.0022	48 hrs vs 0 (p = 0.00315) hr or 24 hrs (p = 0.01044)
	Fi	One-way ANOVA Tukey's HSD Post Hoc test at 0.05 signifance level	F(3, 15) = 15.83		p = 6.47E-5	Untreated vs A53T alone (p = 8.42E-5) or A53T + Trolox (p = 0.00826)
						A53T alone vs A53T + MitoT (p = 5.604E-4)
Fig.7	bi & iii	One-way ANOVA Tukey's HSD Post Hoc test at 0.05 signifance level	F(3, 8) = 25.9		p = 1.79E-4	828 vs C1(p = 3.53E-4) or C3 (p = 4.53E-4)
						829 cs C1 (p = 0.00604) or C3 (p = 0.00837)
	cii	One-way ANOVA Tukey's HSD Post Hoc test at 0.05 signifance level	F(2, 12) = 15.9		p = 4.209E-4	SNCA-A53T vs CTRL (p = 0.00105) or iso-CTRL (p = 0.00101)
	ciii	One-way ANOVA Tukey's HSD Post Hoc test at 0.05 signifance level	F(2, 12) = 5.3603		p = 0.0217	SNCA-A53T vs CTRL (p = 0.0366) or iso-CTRL (p = 0.0386)
	dii	One-way ANOVA Tukey's HSD Post Hoc test at 0.05 signifance level	F(2, 13) = 16.5		p = 2.64E-4	SNCA-A53T vs CTRL (p = 0.0186) or iso-CTRL (p = 1.92E-4)
	eii	One-way ANOVA Tukey's HSD Post Hoc test at 0.05 signifance level	F(2, 21) = 14.7		p = 9.94E-5	SNCA-A53T vs CTRL (p = 9.46E-5) or iso-CTRL (p = 0.00469)
	fii	Two sample t-test (equal variance assumed)	t = -5.24	two tailed	p = 0.0000658
	giv	Two sample t-test (equal variance assumed)	t = 3.46	two tailed	p = 0.0472
	hii	One-way ANOVA Tukey's HSD Post Hoc test at 0.05 signifance level	F(5, 33) = 7.81		p = 6.072E-5	SNCA+A53T vs CTRL (p = 3.665E-4) or CTRL + MT(p = 0.00153)
						SNCA+A53T vs iso-CTRL (p = 0.000137) or iso-CTRL + MT (p = 0.01106)
Extended Data Fig.1	ci	Two-way ANOVA Tukey's HSD Post Hoc test at 0.05 signifance level	Conc. F(3, 24) = 279.9		Conc. p = 8.406E-19	0.1 vs 0.005 (p = 0) or 0.05 (p = 0), 0.5 vs 0.05 (p = 0) or 0.005 (p = 0)
			Time F(2, 24) = 177.8		Time p = 4.069E-15	3hr vs 24 hrs (p = 1.915E-4) or 72 hrs (p = 0), 24 hrs vs 72 hrs (p = 0)
	cii	Two-way ANOVA Tukey's HSD Post Hoc test at 0.05 signifance level	Conc. F(3, 24) = 244.7		Conc. p = 4.014E-18	0.005 vs 0.05 (p = 0) or 0.1 (p = 0) or vs 0.5 (p = 0), 0.5 vs 0.05 (p = 0) or 0.1 (p = 0)
			Time F(2, 24) = 683.3		Time p = 6.977E-22	72 hrs vs 3 hrs (p = 0) or 24 hrs (p = 0)
	diii	Two sample t-test (equal variance assumed)	t = 3.94	two tailed	p = 0.0164
Extended Data Fig.2	b	Two-way ANOVA Tukey's HSD Post Hoc test at 0.05 signifance level	Conc. F(4, 56) = 30.55		Conc. p = 1.69E-13	0.5 ov 0.005 (p = 5.306E-6) or 0.05 (p = 1.416E-6) or 01 (p = 1.75E-4) or 1 (p=0.0136)
						1 vs 0.005 (p=0) or 0.05 (p=3.23E-8) or 0.1 (p= 7.85E-8)
			Time F(2, 56) = 8.91		Time p = 4.36E-4	3 hrs vs 24 hrs (p = 1.914) or 72 hrs (p = 8.93E-6)
	c	Two sample t-test (equal variance assumed)	Days F(1, 9) = 5.27	two tailed	Days p = 0.0473	Day 1 vs 3 (p = 0.0473)
			Mutant F(1, 9) = 11.09		Mutant p = 0.00878	A53T vs WT (p = 0.00878)
Extended Data Fig.3	ei	Two sample t-test (equal variance assumed)	t = 6.49	two tailed	p = 0.0029
	eii	Two sample t-test (equal variance assumed)	t = -2	two tailed	p = 0.116
Extended Data Fig.4	bi	One-way ANOVA Tukey's HSD Post Hoc test at 0.05 signifance level	F(2, 6) = 194.1		p = 3.52E-6	null vs 2 alleles (p = 0.0073) or 4 alleles (p = 3.41E-6), 2 alleles vs 4 alleles (p = 1.92E-5)
	dii	One-way ANOVA Tukey's HSD Post Hoc test at 0.05 signifance level	F(2, 7) = 1.72		p = 0.246
	diii	One-way ANOVA Tukey's HSD Post Hoc test at 0.05 signifance level	F(2, 7) = 1.0905		p = 0.387
Extended Data Fig.5	ci	One-way ANOVA Tukey's HSD Post Hoc test at 0.05 signifance level	F(2, 8) = 8.98	one tailed	p = 0.00901
Extended Data Fig.7	eii	Mann-Whitney t-test	Gurvir	two tailed	p < 0.0001
	fii	Two sample t-test (equal variance assumed)	t = -3.47	two tailed	p = 0.0254
	fiii	Two sample t-test (equal variance assumed)	t = -5.84	two tailed	p = 0.00426
Extended Data Fig.8	ai	One-way ANOVA Tukey's HSD Post Hoc test at 0.05 signifance level	F(4, 11) = 40.27		p = 1.65E-6	A53T vs Untreated (p = 4.75E-6)
						A53T vs WT (p = 3.62E-6)
						A53T + Suc Untreated (p = 6.55E-4)
						A53T + Suc WT (p = 4.55E-4)
						A53T + Suc A53T (p = 0.0248)
						A53T + Pyr Untreated (p = 0.00122)
						A53T + Pyr WT (p = 8.33E-4)
						A53T + Pyr A53T (p = 0.00968)
	aii	One-way ANOVA Tukey's HSD Post Hoc test at 0.05 signifance level	F(3, 8) = 12.06		p = 0.00244	A53T vs WT (p = 0.00263)
						A53T vs Suc A53T (p = 0.0174)
	c	One-way ANOVA Tukey's HSD Post Hoc test at 0.05 signifance level	F(4, 151) = 93.7		p = 6.58E-40	50nM vs basal (p = 1.16E-5)
						100nM vs basal (p = 2.57E-5)
						250nM vs basal (p = 0)
						250nM vs 50nM (1.60E-5)
						250nM vs 100nM (p = 4.41E-6)
						500nM vs basal (p = 1.03E-8)
						500nM vs 50nM (p = 0)
						500nM vs 100nM (p = 0)
						500nM vs 250nM (p = 1.29E-7)
	dii	Two-way ANOVA Tukey's HSD Post Hoc test at 0.05 signifance level	Treatment; F(1, 14) = 20.58		Treatment; p = 4.65E-4	A53T vs Untreated (p = 4.65E-4)
			Time; F(2, 14) = 6.62		Time; p = 0.00946	T0 vs T2hr (p = 0.00739)
Extended Data Fig.10	ai	One-way ANOVA Tukey's HSD Post Hoc test at 0.05 signifance level	F(4, 10) = 0.1705		p = 0.948
	aii	One-way ANOVA Tukey's HSD Post Hoc test at 0.05 signifance level	F(4, 10) = 0.235		p = 0.911
	aiii	One-way ANOVA Tukey's HSD Post Hoc test at 0.05 signifance level	F(4, 10) = 0.5091		p = 0.7306
	bii	One-Way ANOVA Tukey's HSD Post Hoc test at 0.05 signifance level	F = 17.98		p = 0.0017
	ci	One-way ANOVA Tukey's HSD Post Hoc test at 0.05 signifance level	F(4, 15) = 1.93		p = 0.157
	dii	One-way ANOVA Tukey's HSD Post Hoc test at 0.05 signifance level	F(4, 10) = 0.382		p = 0.382
	e	One-way ANOVA Tukey's HSD Post Hoc test at 0.05 signifance level	F(3, 14) = 12.02		p = 3.65E-4	828 vs C1(p = 0.0321) or C3 (p = 0.0374)
						829 cs C1 (p = 9.22E-4) or C3 (p = 0.00106)
	f	One-way ANOVA Tukey's HSD Post Hoc test at 0.05 signifance level	F(3, 10) = 7.056		p = 0.00787	828 vs C1(p = 0.0029) or C3 (p = 0.00902)
	gii	One-way ANOVA Tukey's HSD Post Hoc test at 0.05 signifance level	F(4, 12) = 1.13		p = 0.384
