# Supplementary material for: Pathological structural conversion of α-synuclein at the mitochondria induces neuronal toxicity
Source: Nat Neurosci. 2022 Aug 30;25(9):1134–48. doi: 10.1038/s41593-022-01140-3 (PMC9448679; doi:10.1038/s41593-022-01140-3)
Supplement: Supplementary file 4 — Details and the location of imaging and tabular datasets, codes and software used for this study [file 41593_2022_1140_MOESM4_ESM.xlsx]

## Sheet: Data_Code_Software availability
Data	Repository URL/DOI
Key data sets	10.5281/zenodo.6473201
Key image sets	10.5281/zenodo.6474033
Codes	Repository URL/DOI
Igor Script	10.5281/zenodo.6472356
Python Script	10.5281/zenodo.6472904
MATLAB Script	10.5281/zenodo.6473021
Software	URL	RRID
Andor iQ software	https://andor.oxinst.com/products/iq-live-cell-imaging-software/	SCR_014461
ZEISS ZEN software	https://www.zeiss.com/microscopy/int/products/microscope-software/zen.html	SCR_018163
Volocity 6.3 cellular imaging	https://www.perkinelmer.com/lab-products-and-services/resources/whats-new-volocity-6-3.html	SCR_018163
ImageJ software	https://imagej.nih.gov/ij/	SCR_003070
Igor Pro	https://www.wavemetrics.com/	SCR_000325
scipy.stats.bootstrap (version 1.7.3)	https://docs.scipy.org/doc/scipy/reference/generated/scipy.stats.bootstrap.html	SCR_008058
python 3.9	https://www.python.org/downloads/release/python-390/	SCR_008058
GDSC Single Molecule Light Microscopy package	http://www.sussex.ac.uk/gdsc/intranet/microscopy/imagej/gdsc_plugins	N/A
sklearn v0.24.2	https://scikit-learn.org/stable/whats_new/v0.24.html	N/A
MATLAB Software	https://www.mathworks.com/products/matlab.html	SCR_001622
CODI	https://pages.oni.bio/codi-advanced-ev-characterization-made-simple	N/A
TrakEM plugin	www.fiji.sc	N/A
FIJI	www.fiji.sc	SCR_002285
BigWarp	www.fiji.sc	N/A
Atlas 5 autotune marks	https://sites.google.com/site/qingzongtseng/template-matching-ij-plugin	N/A
Adobe Photoshop 2020	https://www.adobe.com/uk/products/photoshop/landpa.html?mv=search&mv=search&sdid=LZ32SYVR&ef_id=Cj0KCQjwyMiTBhDKARIsAAJ-9VtaNWLc6G6GZK9HeT5lb7-Y1mtHrCgAuU0Hm6XfIB_oDL2vF9NId6YaAhLzEALw_wcB:G:s&s_kwcid=AL!3085!3!441664376055!e!!g!!adobe%20photoshop%202020!1422699983!58647955831&gclid=Cj0KCQjwyMiTBhDKARIsAAJ-9VtaNWLc6G6GZK9HeT5lb7-Y1mtHrCgAuU0Hm6XfIB_oDL2vF9NId6YaAhLzEALw_wcB	RRID:SCR_014199
eC-CLEM plugin	https://icy.bioimageanalysis.org/plugin/ec-clem/	N/A
Icy	https://icy.bioimageanalysis.org/plugin/ec-clem/	N/A
Origin 2020	https://www.originlab.com/2020	SCR_014212
Material Name	Catalog Number	RRID
Sprague Dawley rats	# 737903	RGD_737903
DAPI	# D3571	AB_2307445
Anti-MAP2	ab183830	AB_2895301
Recombinant Anti-Alpha-synuclein antibody [MJFR1]	ab138501	AB_2537217
Recombinant Anti-Alpha-synuclein aggregate antibody [MJFR-14-6-4-2]	ab209538	AB_2714215
Anti-TRB1	ab31940	AB_2200219
Goat Anti-Chicken IgY H&L (Alexa Fluor® 488)	ab150169	AB_2636803
Goat Anti-Mouse IgG H&L (Alexa Fluor® 555)	ab150114	AB_2687594
Goat Anti-Rabbit IgG H&L (Alexa Fluor® 647)	ab150079	AB_2722623
AF594	ab150077	AB_2630356
Tom20 antibody	sc-17764	AB_628381
pLYS1-FLAG-MitoGFP-HA plasmid	#50057	Addgene_50057
pRSV-Rev	#12253	Addgene_12253
pMDLg/pRRE	#12251	Addgene_12251
pVSV-G	#138479	Addgene_138479
Protocols	Repository DOI
Sample preparation for single-molecule localization microscopy	dx.doi.org/10.17504/protocols.io.4r3l2oeqpv1y/v1
Single-molecule localization microscopy	dx.doi.org/10.17504/protocols.io.bp2l613edvqe/v1
MitoGFP transfection	dx.doi.org/10.17504/protocols.io.n2bvj6pynlk5/v1
Correlative Light and Transmission Electron Microscopy (CLEM)	dx.doi.org/10.17504/protocols.io.3byl4bx9rvo5/v1
Liposome preparation	dx.doi.org/10.17504/protocols.io.e6nvwk8z2vmk/v1
Dynamic light scattering (DLS)	dx.doi.org/10.17504/protocols.io.kqdg3p38zl25/v1
Aggregation assay	dx.doi.org/10.17504/protocols.io.e6nvwkzd2vmk/v1
Circular dichroism spectroscopy (CD spectroscopy)	dx.doi.org/10.17504/protocols.io.x54v9y31qg3e/v1
Transmission electron microscopy (TEM)	dx.doi.org/10.17504/protocols.io.ewov1n3zpgr2/v1
Human recombinant α-Syn	Hoyer, W., et al., 2002 ; Cremades, N., et al., 2012
Cell culture	Devine, M.J., et al., 2011 ; Little, D., et al., 2018
Live cell imaging	Gandhi, S., et al., 2009
Single-molecule confocal microscopy	dx.doi.org/10.17504/protocols.io.bp2l613edvqe/v1
Total internal reflection fluorescence microscopy (TIRFM)	Pérez-Pi, I., et al., 2019 ; Benson, S., et al., 2019
Correlative light and focused ion beam scanning electron microscopy	(Deerinck, et al., 2010)
ELISA assay	Manufacturer's Instructions
Single vesicle-based membrane permeabilization assay	Flagmeier, P., et al., 2017
Liposome preparation	Appendix 1 dx.doi.org/10.17504/protocols.io.e6nvwk8z2vmk/v1
Slide preparation for TIRF microscopy	Janeczek, A.A., et al., 2017
TIRFM imaging	Janeczek, A.A., et al., 2017
Immunohistochemistry	Janeczek, A.A., et al., 2017
Aptamer staining	Whiten, D.R., et al., 2018
