# Supplementary material for: Pathological structural conversion of α-synuclein at the mitochondria induces neuronal toxicity
Source: Nat Neurosci. 2022 Aug 30;25(9):1134–48. doi: 10.1038/s41593-022-01140-3 (PMC9448679; doi:10.1038/s41593-022-01140-3)
Supplement: Source Data Fig. 2 — Statistical source data for Fig. 2 [file 41593_2022_1140_MOESM6_ESM.xls]

## Sheet: Fig2bii
	3hrs	24hrs	7days
	513	1332	2717
	464	2613	4643
	760	1444	2609
		1817	2610
		1508
