# Supplementary material for: Pathological structural conversion of α-synuclein at the mitochondria induces neuronal toxicity
Source: Nat Neurosci. 2022 Aug 30;25(9):1134–48. doi: 10.1038/s41593-022-01140-3 (PMC9448679; doi:10.1038/s41593-022-01140-3)
Supplement: Source Data Extended Data Fig. 3 — Statistical source data for Extended Data Fig. 3 [file 41593_2022_1140_MOESM13_ESM.xls]

## Sheet: EDFig3ei
	Day 1	Day 3
	35.62	17.33
	31.44	21.34
	39.11	18.41
