# Supplementary material for: Pathological structural conversion of α-synuclein at the mitochondria induces neuronal toxicity
Source: Nat Neurosci. 2022 Aug 30;25(9):1134–48. doi: 10.1038/s41593-022-01140-3 (PMC9448679; doi:10.1038/s41593-022-01140-3)
Supplement: Source Data Extended Data Fig. 5 — Statistical source data for Extended Data Fig. 5 [file 41593_2022_1140_MOESM15_ESM.xls]

## Sheet: EDFig5ci
	Untreated	A53T-48hrs	A53T-7days
	12.8	15.3	29.3
	11.4	19.2	24
	10.5	17.3	16.1
		21	27
